# Supplementary material for: Embodied Cognition and Alcohol Use Disorder: Frequency of Impairments and Relationship to Neurocognitive Assessments
Source: Brain Sci. 2025 Feb 22;15(3):228. doi: 10.3390/brainsci15030228 (PMC11940586; doi:10.3390/brainsci15030228)
Supplement: Supplementary file 1 [file brainsci-15-00228-s001.zip]

Archive with 1 entries (1 files):
- brainsci-3453170-supplementary.pdf
